# Supplementary material for: ﻿Three new species of Iodosphaeria (Xylariomycetidae): I.chiayiensis, I.jinghongensis and I.thailandica
Source: MycoKeys. 2022 Jan 7;86:1–17. doi: 10.3897/mycokeys.86.75801 (PMC8760234; doi:10.3897/mycokeys.86.75801)
Supplement: XML Treatment for Iodosphaeria chiayiensis [file mycokeys.86.75801-treatment1.xml]

<!DOCTYPE tp:taxon-treatment
  PUBLIC "-//TaxonX//DTD Taxonomic Treatment Publishing DTD v0 20100105//EN" "tax-treatment-NSO.dtd">
<tp:taxon-treatment xmlns:tp="http://www.plazi.org/taxpub"><tp:treatment-meta><kwd-group><label>Taxon classification</label><kwd>
              <named-content content-type="kingdom">Fungi</named-content>
            </kwd><kwd>
              <named-content content-type="order">Xylariales</named-content>
            </kwd><kwd>
              <named-content content-type="family">Iodosphaeriaceae</named-content>
            </kwd></kwd-group><mixed-citation publication-type="journal"><person-group><name><surname>Dissanayake</surname><given-names>Lakmali S.</given-names></name><name><surname>Marasinghe</surname><given-names>Diana S.</given-names></name><name><surname>Samarakoon</surname><given-names>Milan C.</given-names></name><name><surname>Maharachchikumbura</surname><given-names>Sajeewa S.N.</given-names></name><name><surname>Mortimer</surname><given-names>Peter E.</given-names></name><name><surname>Hyde</surname><given-names>Kevin D.</given-names></name><name><surname>Kuo</surname><given-names>Chang-Hsin</given-names></name><name><surname>Kang</surname><given-names>Ji-Chuan</given-names></name></person-group><article-title>﻿Three new species of <italic><tp:taxon-name><tp:taxon-name-part taxon-name-part-type="genus" reg="Iodosphaeria">Iodosphaeria</tp:taxon-name-part></tp:taxon-name></italic> (<tp:taxon-name><tp:taxon-name-part taxon-name-part-type="subclass">Xylariomycetidae</tp:taxon-name-part></tp:taxon-name>): <italic><tp:taxon-name><tp:taxon-name-part taxon-name-part-type="genus" reg="Iodosphaeria">I.</tp:taxon-name-part><tp:taxon-name-part taxon-name-part-type="species" reg="chiayiensis">chiayiensis</tp:taxon-name-part></tp:taxon-name></italic>, <italic><tp:taxon-name><tp:taxon-name-part taxon-name-part-type="genus" reg="Iodosphaeria">I.</tp:taxon-name-part><tp:taxon-name-part taxon-name-part-type="species" reg="jinghongensis">jinghongensis</tp:taxon-name-part></tp:taxon-name></italic> and <italic><tp:taxon-name><tp:taxon-name-part taxon-name-part-type="genus" reg="Iodosphaeria">I.</tp:taxon-name-part><tp:taxon-name-part taxon-name-part-type="species" reg="thailandica">thailandica</tp:taxon-name-part></tp:taxon-name></italic></article-title><source>MycoKeys</source><day>07</day><month>01</month><year>2022</year><volume>86</volume><fpage>1</fpage><lpage>17</lpage><pub-id pub-id-type="doi">10.3897/mycokeys.86.75801</pub-id></mixed-citation></tp:treatment-meta><tp:nomenclature><label>﻿</label><tp:taxon-name>
            <object-id xmlns:xlink="http://www.w3.org/1999/xlink" content-type="arpha" xlink:type="simple">B66F83E0-54D9-5E0F-91BD-1AA0A819845C</object-id>
            <tp:taxon-name-part taxon-name-part-type="genus" reg="Iodosphaeria">Iodosphaeria</tp:taxon-name-part>
            <tp:taxon-name-part taxon-name-part-type="species" reg="chiayiensis">chiayiensis</tp:taxon-name-part>
            <object-id xmlns:xlink="http://www.w3.org/1999/xlink" xlink:type="simple">IndexFungorum number: IF558412</object-id>
            <object-id xmlns:xlink="http://www.w3.org/1999/xlink" xlink:type="simple">Facesoffungi Number No: FoF09711</object-id>
          </tp:taxon-name><tp:taxon-authority>Marasinghe, C.H. Kuo &amp; K.D. Hyde, sp. nov.</tp:taxon-authority><xref ref-type="fig" rid="F2">Figure 2</xref></tp:nomenclature><tp:treatment-sec sec-type="etymology" id="SECID0EYQAG"><title>Etymology.</title><p>The specific epithet <italic><tp:taxon-name><tp:taxon-name-part taxon-name-part-type="genus" reg="Iodosphaeria"/><tp:taxon-name-part taxon-name-part-type="species" reg="chiayiensis">chiayiensis</tp:taxon-name-part></tp:taxon-name></italic> refers to the city name where the fungus was collected.</p></tp:treatment-sec><tp:treatment-sec sec-type="Holotype" id="SECID0EIRAG"><title>Holotype.</title><p><named-content xmlns:xlink="http://www.w3.org/1999/xlink" content-type="dwc:institutional_code" xlink:type="simple">MFLU</named-content> 21-0042.</p></tp:treatment-sec><tp:treatment-sec sec-type="description" id="SECID0EWRAG"><title>Description.</title><p><italic>Saprobic</italic> on dead leaves of an unidentified host. <bold>Sexual morph</bold>: <italic>Ascomata</italic> 150–190 × 160–200 μm (x̅ = 170 × 180 μm, n = 10), globose to subglobose, superficial, black, solitary to gregarious, consisting of numerous long, flexuous setae. <italic>Setae</italic> 3–5 μm wide, arising from cells at the peridium surface, brown, unbranched, septate, apex flattened. <italic>Ostiole</italic> periphysate, apapillate. <italic>Peridium</italic> 50–55 μm wide (x̅ = 53.4 μm, n = 10), comprises two layers of <italic>textura angularis</italic> cells, outer layer of dark brown to black thick-walled cells, and an inner layer of flattened, light brown. <italic>Paraphyses</italic> 2–4 μm wide, shorter than asci, hyaline, embedded in a gelatinous matrix. <italic>Asci</italic> 60–90 × 8–10 μm (x̅ = 72.9 × 9.2 μm, n = 30), 8-spored, unitunicate, cylindrical, shortly pedicellate, apex rounded, with a J+ apical ring. <italic>Ascospores</italic> 15–20 × 4–6 μm (x̅ = 17.2 × 5.2 μm, n = 30), overlapping uni-seriate, ellipsoidal to allantoid, aseptate, hyaline, guttulate. <bold>Asexual morph</bold>: Undetermined</p><fig id="F2" position="float" orientation="portrait"><object-id xmlns:xlink="http://www.w3.org/1999/xlink" content-type="doi" xlink:type="simple">10.3897/mycokeys.86.75801.figure2</object-id><object-id xmlns:xlink="http://www.w3.org/1999/xlink" content-type="arpha" xlink:type="simple">57BD16A7-FF62-566E-B56A-6BB2C564050A</object-id><label>Figure 2.</label><caption><p><italic><tp:taxon-name><tp:taxon-name-part taxon-name-part-type="genus" reg="Iodosphaeria">Iodosphaeria</tp:taxon-name-part><tp:taxon-name-part taxon-name-part-type="species" reg="chiayiensis">chiayiensis</tp:taxon-name-part></tp:taxon-name></italic> (<named-content xmlns:xlink="http://www.w3.org/1999/xlink" content-type="dwc:institutional_code" xlink:type="simple">MFLU</named-content> 21-0042, holotype) <bold>a</bold> substrate <bold>b</bold> ascomata on the host surface <bold>c</bold> section of ascoma <bold>d</bold> appearance of setae on peridium <bold>e</bold> peridium <bold>f, g</bold> asci <bold>h</bold> J+ apical ring (in Melzer’s reagent) <bold>i</bold> paraphyses <bold>j–m</bold> ascospores (<bold>m</bold> stained in lactophenol cotton blue). Scale bars: 50 μm (<bold>c, e</bold>); 5 μm (<bold>d</bold>); 20 μm (<bold>f–g</bold>); 5 μm (<bold>h, i</bold>); 10 μm (<bold>j–m</bold>).</p></caption><graphic xmlns:xlink="http://www.w3.org/1999/xlink" xlink:href="mycokeys-86-001-g002.jpg" position="float" orientation="portrait" xlink:type="simple" id="oo_631569.jpg"><uri content-type="original_file" xlink:type="simple">https://binary.pensoft.net/fig/631569</uri></graphic></fig></tp:treatment-sec><tp:treatment-sec sec-type="material" id="SECID0EQUAG"><title>Material examined.</title><p>Taiwan, Chiayi, Fanlu Township area, on dead leaves of an undetermined species, 10 September 2019, D.S Marasinghe, DTF018 (<named-content xmlns:xlink="http://www.w3.org/1999/xlink" content-type="dwc:institutional_code" xlink:type="simple">MFLU</named-content> 21-0042, <bold><italic>holotype</italic></bold>).</p></tp:treatment-sec><tp:treatment-sec sec-type="notes" id="SECID0EBVAG"><title>Notes.</title><p><italic><tp:taxon-name><tp:taxon-name-part taxon-name-part-type="genus" reg="Iodosphaeria">Iodosphaeria</tp:taxon-name-part><tp:taxon-name-part taxon-name-part-type="species" reg="chiayiensis">chiayiensis</tp:taxon-name-part></tp:taxon-name></italic> resembles <italic><tp:taxon-name><tp:taxon-name-part taxon-name-part-type="genus" reg="Iodosphaeria">I.</tp:taxon-name-part><tp:taxon-name-part taxon-name-part-type="species" reg="polygoni">polygoni</tp:taxon-name-part></tp:taxon-name></italic> which has globose to sub globose, superficial, solitary to gregarious ascomata, cylindrical, short pedicellate asci with J+, apical rings and ellipsoidal to allantoid, aseptate, guttulate ascospores. However, <italic><tp:taxon-name><tp:taxon-name-part taxon-name-part-type="genus" reg="Iodosphaeria">I.</tp:taxon-name-part><tp:taxon-name-part taxon-name-part-type="species" reg="chiayiensis">chiayiensis</tp:taxon-name-part></tp:taxon-name></italic> differs from <italic><tp:taxon-name><tp:taxon-name-part taxon-name-part-type="genus" reg="Iodosphaeria">I.</tp:taxon-name-part><tp:taxon-name-part taxon-name-part-type="species" reg="polygoni">polygoni</tp:taxon-name-part></tp:taxon-name></italic> in having smaller ascomata (150–190 × 160–200 μm <italic>vs.</italic> 270–475 × 250–500 μm) and shorter asci (60–90 × 8–10 μm <italic>vs.</italic> 150–180 × 10–13 μm) (<xref ref-type="bibr" rid="B12">Hsieh et al. 1997</xref>). In the multi-gene phylogenetic analyses (Figure <xref ref-type="fig" rid="F1">1</xref>), our collection (<italic><tp:taxon-name><tp:taxon-name-part taxon-name-part-type="genus" reg="Iodosphaeria">Iodosphaeria</tp:taxon-name-part><tp:taxon-name-part taxon-name-part-type="species" reg="chiayiensis">chiayiensis</tp:taxon-name-part></tp:taxon-name></italic>, <named-content xmlns:xlink="http://www.w3.org/1999/xlink" content-type="dwc:institutional_code" xlink:type="simple">MFLU</named-content> 21-0042) has close affinity to <italic><tp:taxon-name><tp:taxon-name-part taxon-name-part-type="genus" reg="Iodosphaeria">I.</tp:taxon-name-part><tp:taxon-name-part taxon-name-part-type="species" reg="thailandica">thailandica.</tp:taxon-name-part></tp:taxon-name></italic> However, it was not possible to compare <italic><tp:taxon-name><tp:taxon-name-part taxon-name-part-type="genus" reg="Iodosphaeria">I.</tp:taxon-name-part><tp:taxon-name-part taxon-name-part-type="species" reg="chiayiensis">chiayiensis</tp:taxon-name-part></tp:taxon-name></italic> and <italic><tp:taxon-name><tp:taxon-name-part taxon-name-part-type="genus" reg="Iodosphaeria">I.</tp:taxon-name-part><tp:taxon-name-part taxon-name-part-type="species" reg="jinghongensis">jinghongensis</tp:taxon-name-part></tp:taxon-name></italic> as they occur as different morphs.</p></tp:treatment-sec><tp:treatment-sec><!--Section generated to contain objects referenced in tp:taxon-treatment.--><fig id="F1" position="float" orientation="portrait"><object-id xmlns:xlink="http://www.w3.org/1999/xlink" content-type="doi" xlink:type="simple">10.3897/mycokeys.86.75801.figure1</object-id><object-id xmlns:xlink="http://www.w3.org/1999/xlink" content-type="arpha" xlink:type="simple">CC292224-E95E-53F9-9AA9-9FEB3E9DD844</object-id><label>Figure 1.</label><caption><p>RAxML tree based on a combined dataset of partial LSU and ITS sequence analyses. The tree is rooted to <italic><tp:taxon-name><tp:taxon-name-part taxon-name-part-type="genus" reg="Delonicicola">Delonicicola</tp:taxon-name-part><tp:taxon-name-part taxon-name-part-type="species" reg="siamense">siamense</tp:taxon-name-part></tp:taxon-name></italic> (<named-content xmlns:xlink="http://www.w3.org/1999/xlink" content-type="dwc:institutional_code" xlink:type="simple">MFLUCC</named-content> 15-0670) and <italic><tp:taxon-name><tp:taxon-name-part taxon-name-part-type="genus" reg="Furfurella">Furfurella</tp:taxon-name-part><tp:taxon-name-part taxon-name-part-type="species" reg="luteostiolata">luteostiolata</tp:taxon-name-part></tp:taxon-name></italic> (<abbrev xmlns:xlink="http://www.w3.org/1999/xlink" content-type="institution" xlink:title="Centraalbueau voor Schimmelcultures, Utrecht, The Netherlands" id="ABBRID0ENGAG" xlink:type="simple">CBS</abbrev> 143620). Type strains are in bold, and the newly generated strains are in red.</p></caption><graphic xmlns:xlink="http://www.w3.org/1999/xlink" xlink:href="mycokeys-86-001-g001.jpg" position="float" orientation="portrait" xlink:type="simple" id="oo_631568.jpg"><uri content-type="original_file" xlink:type="simple">https://binary.pensoft.net/fig/631568</uri></graphic></fig></tp:treatment-sec><ref-list><ref id="B12"><mixed-citation xmlns:xlink="http://www.w3.org/1999/xlink" xlink:type="simple"><person-group><name name-style="western"><surname>Hsieh</surname><given-names>WH</given-names></name><name name-style="western"><surname>Chen</surname><given-names>CY</given-names></name><name name-style="western"><surname>Sivanesan</surname><given-names>A</given-names></name></person-group> (<year>1997</year>) <article-title><italic><tp:taxon-name><tp:taxon-name-part taxon-name-part-type="genus">Iodosphaeria</tp:taxon-name-part><tp:taxon-name-part taxon-name-part-type="species">polygoni</tp:taxon-name-part></tp:taxon-name></italic> sp. nov. a new pyrenomycete from Taiwan.</article-title><source>Mycological Research</source><volume>101</volume>: <fpage>841</fpage>–<lpage>842</lpage>. <ext-link xlink:href="10.1017/S095375629600319X" ext-link-type="doi" xlink:type="simple">https://doi.org/10.1017/S095375629600319X</ext-link></mixed-citation></ref></ref-list></tp:taxon-treatment>
