# Supplementary material for: ﻿Three new species of Iodosphaeria (Xylariomycetidae): I.chiayiensis, I.jinghongensis and I.thailandica
Source: MycoKeys. 2022 Jan 7;86:1–17. doi: 10.3897/mycokeys.86.75801 (PMC8760234; doi:10.3897/mycokeys.86.75801)
Supplement: XML Treatment for Iodosphaeria jinghongensis [file mycokeys.86.75801-treatment2.xml]

<!DOCTYPE tp:taxon-treatment
  PUBLIC "-//TaxonX//DTD Taxonomic Treatment Publishing DTD v0 20100105//EN" "tax-treatment-NSO.dtd">
<tp:taxon-treatment xmlns:tp="http://www.plazi.org/taxpub"><tp:treatment-meta><kwd-group><label>Taxon classification</label><kwd>
              <named-content content-type="kingdom">Fungi</named-content>
            </kwd><kwd>
              <named-content content-type="order">Xylariales</named-content>
            </kwd><kwd>
              <named-content content-type="family">Iodosphaeriaceae</named-content>
            </kwd></kwd-group><mixed-citation publication-type="journal"><person-group><name><surname>Dissanayake</surname><given-names>Lakmali S.</given-names></name><name><surname>Marasinghe</surname><given-names>Diana S.</given-names></name><name><surname>Samarakoon</surname><given-names>Milan C.</given-names></name><name><surname>Maharachchikumbura</surname><given-names>Sajeewa S.N.</given-names></name><name><surname>Mortimer</surname><given-names>Peter E.</given-names></name><name><surname>Hyde</surname><given-names>Kevin D.</given-names></name><name><surname>Kuo</surname><given-names>Chang-Hsin</given-names></name><name><surname>Kang</surname><given-names>Ji-Chuan</given-names></name></person-group><article-title>﻿Three new species of <italic><tp:taxon-name><tp:taxon-name-part taxon-name-part-type="genus" reg="Iodosphaeria">Iodosphaeria</tp:taxon-name-part></tp:taxon-name></italic> (<tp:taxon-name><tp:taxon-name-part taxon-name-part-type="subclass">Xylariomycetidae</tp:taxon-name-part></tp:taxon-name>): <italic><tp:taxon-name><tp:taxon-name-part taxon-name-part-type="genus" reg="Iodosphaeria">I.</tp:taxon-name-part><tp:taxon-name-part taxon-name-part-type="species" reg="chiayiensis">chiayiensis</tp:taxon-name-part></tp:taxon-name></italic>, <italic><tp:taxon-name><tp:taxon-name-part taxon-name-part-type="genus" reg="Iodosphaeria">I.</tp:taxon-name-part><tp:taxon-name-part taxon-name-part-type="species" reg="jinghongensis">jinghongensis</tp:taxon-name-part></tp:taxon-name></italic> and <italic><tp:taxon-name><tp:taxon-name-part taxon-name-part-type="genus" reg="Iodosphaeria">I.</tp:taxon-name-part><tp:taxon-name-part taxon-name-part-type="species" reg="thailandica">thailandica</tp:taxon-name-part></tp:taxon-name></italic></article-title><source>MycoKeys</source><day>07</day><month>01</month><year>2022</year><volume>86</volume><fpage>1</fpage><lpage>17</lpage><pub-id pub-id-type="doi">10.3897/mycokeys.86.75801</pub-id></mixed-citation></tp:treatment-meta><tp:nomenclature><label>﻿</label><tp:taxon-name>
            <object-id xmlns:xlink="http://www.w3.org/1999/xlink" content-type="arpha" xlink:type="simple">7980BE84-B486-5FBC-8D5A-09371013AA6D</object-id>
            <tp:taxon-name-part taxon-name-part-type="genus" reg="Iodosphaeria">Iodosphaeria</tp:taxon-name-part>
            <tp:taxon-name-part taxon-name-part-type="species" reg="jinghongensis">jinghongensis</tp:taxon-name-part>
            <object-id xmlns:xlink="http://www.w3.org/1999/xlink" xlink:type="simple">IndexFungorum number: IF558800</object-id>
            <object-id xmlns:xlink="http://www.w3.org/1999/xlink" xlink:type="simple">Facesoffungi Number No: FoF09712</object-id>
          </tp:taxon-name><tp:taxon-authority>L.S. Dissan., J.C. Kang &amp; K.D. Hyde, sp. nov.</tp:taxon-authority><xref ref-type="fig" rid="F3">Figure 3</xref></tp:nomenclature><tp:treatment-sec sec-type="etymology" id="SECID0EC1AG"><title>Etymology.</title><p>The specific epithet <italic><tp:taxon-name><tp:taxon-name-part taxon-name-part-type="genus" reg="Iodosphaeria"/><tp:taxon-name-part taxon-name-part-type="species" reg="jinghongensis">jinghongensis</tp:taxon-name-part></tp:taxon-name></italic> refers to the city name where the fungus was collected.</p></tp:treatment-sec><tp:treatment-sec sec-type="Holotype" id="SECID0ES1AG"><title>Holotype.</title><p><named-content xmlns:xlink="http://www.w3.org/1999/xlink" content-type="dwc:institutional_code" xlink:type="simple">HKAS</named-content> 115761.</p></tp:treatment-sec><tp:treatment-sec sec-type="description" id="SECID0EA2AG"><title>Description.</title><p><italic>Saprobic</italic> on dead twigs of an unidentified host. <bold>Sexual morph</bold>: Undetermined. <bold>Asexual morph</bold>: Colonies on natural substrate effuse, punctiform, scattered, blackish brown, mycelium mostly superficial, non-branched, hyaline, smooth hyphae. <italic>Conidiophores</italic> micronematous, smooth, flexuous, pale brown. <italic>Conidia</italic> ceratosporium-like, arising from aerial hyphae, solitary, dry, composed of a central cell and 2–3 arms. <italic>Arms</italic> 70–93 × 9–14 μm (x̅ = 79.8 × 12.1 μm, n = 20), wide at the tip 5–8 μm (x̅ = 6.9 μm), radiating from the centrally located attachment point, multi-septate (9–10), each septum with a central pore, brown, often with a sub-globose to conical cell at the point of attachment, dehiscence scar circular 3–4 μm diam. (x̅ = 3.5 μm).</p><fig id="F3" position="float" orientation="portrait"><object-id xmlns:xlink="http://www.w3.org/1999/xlink" content-type="doi" xlink:type="simple">10.3897/mycokeys.86.75801.figure3</object-id><object-id xmlns:xlink="http://www.w3.org/1999/xlink" content-type="arpha" xlink:type="simple">0AA4E87D-3C13-5EE8-8D71-09D366E46875</object-id><label>Figure 3.</label><caption><p><italic><tp:taxon-name><tp:taxon-name-part taxon-name-part-type="genus" reg="Iodosphaeria">Iodosphaeria</tp:taxon-name-part><tp:taxon-name-part taxon-name-part-type="species" reg="jinghongensis">jinghongensis</tp:taxon-name-part></tp:taxon-name></italic> (<named-content xmlns:xlink="http://www.w3.org/1999/xlink" content-type="dwc:institutional_code" xlink:type="simple">HKAS</named-content> 115761, holotype) <bold>a, b</bold> colonies on the host surface <bold>c–f</bold> conidia, conidiogenous cells and conidiophores (black arrow shows hyphae, red arrow shows conidiophore). Scale bars: 20 μm (<bold>c–f</bold>).</p></caption><graphic xmlns:xlink="http://www.w3.org/1999/xlink" xlink:href="mycokeys-86-001-g003.jpg" position="float" orientation="portrait" xlink:type="simple" id="oo_631570.jpg"><uri content-type="original_file" xlink:type="simple">https://binary.pensoft.net/fig/631570</uri></graphic></fig></tp:treatment-sec><tp:treatment-sec sec-type="material" id="SECID0EY3AG"><title>Material examined.</title><p>China, Yunnan Province, Xishuangbanna Dai Autonomous Prefecture, Jinghong City, Jinghaxiang (21°780617'N, 101°056122'E), on a dead twig of undetermined species, 19 December 2019, D.N. Wanasinghe, DW060 (<named-content xmlns:xlink="http://www.w3.org/1999/xlink" content-type="dwc:institutional_code" xlink:type="simple">HKAS</named-content> 115761, <bold><italic>holotype</italic></bold>).</p></tp:treatment-sec><tp:treatment-sec sec-type="notes" id="SECID0EQ4AG"><title>Notes.</title><p><italic><tp:taxon-name><tp:taxon-name-part taxon-name-part-type="genus" reg="Iodosphaeria">Iodosphaeria</tp:taxon-name-part><tp:taxon-name-part taxon-name-part-type="species" reg="jinghongensis">jinghongensis</tp:taxon-name-part></tp:taxon-name></italic> is similar to <italic><tp:taxon-name><tp:taxon-name-part taxon-name-part-type="genus" reg="Iodosphaeria">I.</tp:taxon-name-part><tp:taxon-name-part taxon-name-part-type="species" reg="ripogoni">ripogoni</tp:taxon-name-part></tp:taxon-name></italic> in having septate, brown, subglobose to conical conidia with 2–3 arms (Figure <xref ref-type="fig" rid="F4">4</xref>; <xref ref-type="bibr" rid="B32">Samuels et al. 1987</xref>). However, <italic><tp:taxon-name><tp:taxon-name-part taxon-name-part-type="genus" reg="Iodosphaeria">I.</tp:taxon-name-part><tp:taxon-name-part taxon-name-part-type="species" reg="jinghongensis">jinghongensis</tp:taxon-name-part></tp:taxon-name></italic> differs from <italic><tp:taxon-name><tp:taxon-name-part taxon-name-part-type="genus" reg="Iodosphaeria">I.</tp:taxon-name-part><tp:taxon-name-part taxon-name-part-type="species" reg="ripogoni">ripogoni</tp:taxon-name-part></tp:taxon-name></italic> in having smaller arms (70–93 × 9–14 μm <italic>vs</italic> 95–120 × 14–16 μm). <italic><tp:taxon-name><tp:taxon-name-part taxon-name-part-type="genus" reg="Iodosphaeria">Iodosphaeria</tp:taxon-name-part><tp:taxon-name-part taxon-name-part-type="species" reg="ripogoni">ripogoni</tp:taxon-name-part></tp:taxon-name></italic> was collected from the stem of <italic><tp:taxon-name><tp:taxon-name-part taxon-name-part-type="genus" reg="Ripogonum">Ripogonum</tp:taxon-name-part><tp:taxon-name-part taxon-name-part-type="species" reg="scandens">scandens</tp:taxon-name-part></tp:taxon-name></italic> from New Zealand, and <italic><tp:taxon-name><tp:taxon-name-part taxon-name-part-type="genus" reg="Iodosphaeria">I.</tp:taxon-name-part><tp:taxon-name-part taxon-name-part-type="species" reg="jinghongensis">jinghongensis</tp:taxon-name-part></tp:taxon-name></italic> was collected from twigs of undetermined species from China.</p><fig id="F4" position="float" orientation="portrait"><object-id xmlns:xlink="http://www.w3.org/1999/xlink" content-type="doi" xlink:type="simple">10.3897/mycokeys.86.75801.figure4</object-id><object-id xmlns:xlink="http://www.w3.org/1999/xlink" content-type="arpha" xlink:type="simple">D2E16EE2-339F-5524-B62B-E1C21576B2F1</object-id><label>Figure 4.</label><caption><p>Asexual morph of <italic><tp:taxon-name><tp:taxon-name-part taxon-name-part-type="genus" reg="Iodosphaeria">Iodosphaeria</tp:taxon-name-part><tp:taxon-name-part taxon-name-part-type="species" reg="ripogoni">ripogoni</tp:taxon-name-part></tp:taxon-name></italic> (ceratosporium-like conidia). Redrawn from: <xref ref-type="bibr" rid="B32">Samuels et al. (1987)</xref>. Scale bar: 20 μm.</p></caption><graphic xmlns:xlink="http://www.w3.org/1999/xlink" xlink:href="mycokeys-86-001-g004.jpg" position="float" orientation="portrait" xlink:type="simple" id="oo_631571.jpg"><uri content-type="original_file" xlink:type="simple">https://binary.pensoft.net/fig/631571</uri></graphic></fig></tp:treatment-sec><ref-list><ref id="B32"><mixed-citation xmlns:xlink="http://www.w3.org/1999/xlink" xlink:type="simple"><person-group><name name-style="western"><surname>Samuels</surname><given-names>GJ</given-names></name><name name-style="western"><surname>Müller</surname><given-names>E</given-names></name><name name-style="western"><surname>Petrini</surname><given-names>O</given-names></name></person-group> (<year>1987</year>) <article-title>Studies in the <tp:taxon-name><tp:taxon-name-part taxon-name-part-type="family">Amphisphaeriaceae</tp:taxon-name-part></tp:taxon-name> (<italic>sensu lato</italic>) 3. New species of <italic><tp:taxon-name><tp:taxon-name-part taxon-name-part-type="genus">Monographella</tp:taxon-name-part></tp:taxon-name></italic> and <italic><tp:taxon-name><tp:taxon-name-part taxon-name-part-type="genus">Pestalosphaeria</tp:taxon-name-part></tp:taxon-name></italic> and two new genera.</article-title><source>Mycotaxon</source><volume>28</volume>: <fpage>473</fpage>–<lpage>499</lpage>.</mixed-citation></ref></ref-list></tp:taxon-treatment>
