# Supplementary material for: ﻿Three new species of Iodosphaeria (Xylariomycetidae): I.chiayiensis, I.jinghongensis and I.thailandica
Source: MycoKeys. 2022 Jan 7;86:1–17. doi: 10.3897/mycokeys.86.75801 (PMC8760234; doi:10.3897/mycokeys.86.75801)
Supplement: XML Treatment for Iodosphaeria thailandica [file mycokeys.86.75801-treatment3.xml]

<!DOCTYPE tp:taxon-treatment
  PUBLIC "-//TaxonX//DTD Taxonomic Treatment Publishing DTD v0 20100105//EN" "tax-treatment-NSO.dtd">
<tp:taxon-treatment xmlns:tp="http://www.plazi.org/taxpub"><tp:treatment-meta><kwd-group><label>Taxon classification</label><kwd>
              <named-content content-type="kingdom">Fungi</named-content>
            </kwd><kwd>
              <named-content content-type="order">Xylariales</named-content>
            </kwd><kwd>
              <named-content content-type="family">Iodosphaeriaceae</named-content>
            </kwd></kwd-group><mixed-citation publication-type="journal"><person-group><name><surname>Dissanayake</surname><given-names>Lakmali S.</given-names></name><name><surname>Marasinghe</surname><given-names>Diana S.</given-names></name><name><surname>Samarakoon</surname><given-names>Milan C.</given-names></name><name><surname>Maharachchikumbura</surname><given-names>Sajeewa S.N.</given-names></name><name><surname>Mortimer</surname><given-names>Peter E.</given-names></name><name><surname>Hyde</surname><given-names>Kevin D.</given-names></name><name><surname>Kuo</surname><given-names>Chang-Hsin</given-names></name><name><surname>Kang</surname><given-names>Ji-Chuan</given-names></name></person-group><article-title>﻿Three new species of <italic><tp:taxon-name><tp:taxon-name-part taxon-name-part-type="genus" reg="Iodosphaeria">Iodosphaeria</tp:taxon-name-part></tp:taxon-name></italic> (<tp:taxon-name><tp:taxon-name-part taxon-name-part-type="subclass">Xylariomycetidae</tp:taxon-name-part></tp:taxon-name>): <italic><tp:taxon-name><tp:taxon-name-part taxon-name-part-type="genus" reg="Iodosphaeria">I.</tp:taxon-name-part><tp:taxon-name-part taxon-name-part-type="species" reg="chiayiensis">chiayiensis</tp:taxon-name-part></tp:taxon-name></italic>, <italic><tp:taxon-name><tp:taxon-name-part taxon-name-part-type="genus" reg="Iodosphaeria">I.</tp:taxon-name-part><tp:taxon-name-part taxon-name-part-type="species" reg="jinghongensis">jinghongensis</tp:taxon-name-part></tp:taxon-name></italic> and <italic><tp:taxon-name><tp:taxon-name-part taxon-name-part-type="genus" reg="Iodosphaeria">I.</tp:taxon-name-part><tp:taxon-name-part taxon-name-part-type="species" reg="thailandica">thailandica</tp:taxon-name-part></tp:taxon-name></italic></article-title><source>MycoKeys</source><day>07</day><month>01</month><year>2022</year><volume>86</volume><fpage>1</fpage><lpage>17</lpage><pub-id pub-id-type="doi">10.3897/mycokeys.86.75801</pub-id></mixed-citation></tp:treatment-meta><tp:nomenclature><label>﻿</label><tp:taxon-name>
            <object-id xmlns:xlink="http://www.w3.org/1999/xlink" content-type="arpha" xlink:type="simple">BCD7BA98-E309-5688-9ECD-67D1321BA46A</object-id>
            <tp:taxon-name-part taxon-name-part-type="genus" reg="Iodosphaeria">Iodosphaeria</tp:taxon-name-part>
            <tp:taxon-name-part taxon-name-part-type="species" reg="thailandica">thailandica</tp:taxon-name-part>
            <object-id xmlns:xlink="http://www.w3.org/1999/xlink" xlink:type="simple">IndexFungorum number: IF558411</object-id>
            <object-id xmlns:xlink="http://www.w3.org/1999/xlink" xlink:type="simple">Facesoffungi number No: FoF09710</object-id>
          </tp:taxon-name><tp:taxon-authority>L.S. Dissan., Marasinghe, &amp; K.D. Hyde, sp. nov.</tp:taxon-authority><xref ref-type="fig" rid="F5">Figure 5</xref></tp:nomenclature><tp:treatment-sec sec-type="etymology" id="SECID0EYCBG"><title>Etymology.</title><p>The specific epithet <italic><tp:taxon-name><tp:taxon-name-part taxon-name-part-type="genus" reg="Iodosphaeria"/><tp:taxon-name-part taxon-name-part-type="species" reg="thailandica">thailandica</tp:taxon-name-part></tp:taxon-name></italic> refers to the country where the fungus was collected.</p></tp:treatment-sec><tp:treatment-sec sec-type="Holotype" id="SECID0EIDBG"><title>Holotype.</title><p><named-content xmlns:xlink="http://www.w3.org/1999/xlink" content-type="dwc:institutional_code" xlink:type="simple">MFLU</named-content> 21-0041</p></tp:treatment-sec><tp:treatment-sec sec-type="description" id="SECID0EWDBG"><title>Description.</title><p><italic>Saprobic</italic> on dead leaves of unidentified host. <bold>Sexual morph</bold>: <italic>Ascomata</italic> 250–285 × 250–295 μm (x̅ = 267.3 × 272 μm, n = 10), globose to subglobose, superficial, black, solitary to gregarious, consisting of numerous long, flexuous setae. <italic>Setae</italic> 4.5 μm wide, arising from cells at the peridium surface, dark brown to brown, unbranched, septate. <italic>Ostiole</italic> periphysate, apapillate. <italic>Peridium</italic> 40–50 μm wide (x̅ = 44.6 μm, n = 10), comprising two layers of cells of <italic>textura angularis</italic>, outer layer of dark brown to black thick-walled cells and an inner layer of flattened, hyaline cells. <italic>Paraphyses</italic> 5–8 μm wide, length as longer than asci, septate, hyaline, branched, embedded in a gelatinous matrix. <italic>Asci</italic> 65–100 × 8–10 μm (x̅ = 84.3 × 8.9 μm, n = 30), 8-spored, unitunicate, cylindrical, short pedicellate, apex rounded, with a J+ apical ring. <italic>Ascospores</italic> 20–35 × 2–4 μm (x̅ = 29.1 × 3.2 μm, n = 30), overlapping uni-seriate, cylindrical to allantoid, aseptate, hyaline to pale brown, guttulate, slightly curved. <bold>Asexual morph</bold>: Undetermined.</p><fig id="F5" position="float" orientation="portrait"><object-id xmlns:xlink="http://www.w3.org/1999/xlink" content-type="doi" xlink:type="simple">10.3897/mycokeys.86.75801.figure5</object-id><object-id xmlns:xlink="http://www.w3.org/1999/xlink" content-type="arpha" xlink:type="simple">6A36C9CF-4DD8-54C7-8F74-10F3CED4DBD2</object-id><label>Figure 5.</label><caption><p><italic><tp:taxon-name><tp:taxon-name-part taxon-name-part-type="genus" reg="Iodosphaeria">Iodosphaeria</tp:taxon-name-part><tp:taxon-name-part taxon-name-part-type="species" reg="thailandica">thailandica</tp:taxon-name-part></tp:taxon-name></italic> (<named-content xmlns:xlink="http://www.w3.org/1999/xlink" content-type="dwc:institutional_code" xlink:type="simple">MFLU</named-content> 21-0041, holotype) <bold>a</bold> substrate <bold>b, c</bold> ascomata on the host surface <bold>d</bold> peridium <bold>e</bold> section of ascomata <bold>f</bold> appearance of setae (black arrow) on peridium <bold>g</bold> setae <bold>h</bold> paraphyses <bold>i, j</bold> asci <bold>k</bold> J+ apical ring (in Melzer’s reagent) <bold>l–q</bold> ascospores (<bold>p, q</bold> stained in Lactophenol Cotton Blue). Scale bars: 10 μm (<bold>d</bold>); 100 μm (<bold>e</bold>); 5 μm (<bold>f–h</bold>); 20 μm (<bold>i, j</bold>); 10 μm (<bold>k–q</bold>).</p></caption><graphic xmlns:xlink="http://www.w3.org/1999/xlink" xlink:href="mycokeys-86-001-g005.jpg" position="float" orientation="portrait" xlink:type="simple" id="oo_631572.jpg"><uri content-type="original_file" xlink:type="simple">https://binary.pensoft.net/fig/631572</uri></graphic></fig></tp:treatment-sec><tp:treatment-sec sec-type="material" id="SECID0ESGBG"><title>Material examined.</title><p>Thailand, Chiang Mai, Mushroom Research Centre, on dead leaves of an undetermined species, 11 September 2020, D.S Marasinghe, DMRC011 (<named-content xmlns:xlink="http://www.w3.org/1999/xlink" content-type="dwc:institutional_code" xlink:type="simple">MFLU</named-content> 21-0041, <bold><italic>holotype</italic></bold>)</p></tp:treatment-sec><tp:treatment-sec sec-type="notes" id="SECID0EDHBG"><title>Notes.</title><p><italic><tp:taxon-name><tp:taxon-name-part taxon-name-part-type="genus" reg="Iodosphaeria">Iodosphaeria</tp:taxon-name-part><tp:taxon-name-part taxon-name-part-type="species" reg="thailandica">thailandica</tp:taxon-name-part></tp:taxon-name></italic> shares similar characteristics with <italic><tp:taxon-name><tp:taxon-name-part taxon-name-part-type="genus" reg="Iodosphaeria">I.</tp:taxon-name-part><tp:taxon-name-part taxon-name-part-type="species" reg="honghensis">honghensis</tp:taxon-name-part></tp:taxon-name></italic> in having globose to subglobose, superficial, solitary to gregarious ascomata, cylindrical, short pedicellate, J+, apical ring and cylindrical to allantoid asci with aseptate, guttulate ascospores (Marasinghe et al. 2019). However, <italic><tp:taxon-name><tp:taxon-name-part taxon-name-part-type="genus" reg="Iodosphaeria">I.</tp:taxon-name-part><tp:taxon-name-part taxon-name-part-type="species" reg="thailandica">thailandica</tp:taxon-name-part></tp:taxon-name></italic> differs from <italic><tp:taxon-name><tp:taxon-name-part taxon-name-part-type="genus" reg="Iodosphaeria">I.</tp:taxon-name-part><tp:taxon-name-part taxon-name-part-type="species" reg="honghensis">honghensis</tp:taxon-name-part></tp:taxon-name></italic> in having long, narrow (20–35 × 2–4 μm) and hyaline to pale brown ascospores versus short, broad (18.5–22.5 × 4.5–6.5 μm) and hyaline ascospores. In the phylogenetic analyses, <italic><tp:taxon-name><tp:taxon-name-part taxon-name-part-type="genus" reg="Iodosphaeria">I.</tp:taxon-name-part><tp:taxon-name-part taxon-name-part-type="species" reg="thailandica">thailandica</tp:taxon-name-part></tp:taxon-name></italic> is distinct from other species in the genus by 100 % <abbrev xmlns:xlink="http://www.w3.org/1999/xlink" xlink:title="Maximum Likelihood" id="ABBRID0EAJBG" xlink:type="simple">ML</abbrev> and 1.00BYPP and sister to the <italic><tp:taxon-name><tp:taxon-name-part taxon-name-part-type="genus" reg="Iodosphaeria">I.</tp:taxon-name-part><tp:taxon-name-part taxon-name-part-type="species" reg="chiayiensis">chiayiensis</tp:taxon-name-part></tp:taxon-name></italic>. <italic><tp:taxon-name><tp:taxon-name-part taxon-name-part-type="genus" reg="Iodosphaeria">Iodosphaeria</tp:taxon-name-part><tp:taxon-name-part taxon-name-part-type="species" reg="thailandica">thailandica</tp:taxon-name-part></tp:taxon-name></italic> has larger ascomata (250–285 × 250–295 μm), cylindrical to allantoid asci and hyaline to pale brown ascospores, while the ascomata of <italic><tp:taxon-name><tp:taxon-name-part taxon-name-part-type="genus" reg="Iodosphaeria">I.</tp:taxon-name-part><tp:taxon-name-part taxon-name-part-type="species" reg="chiayiensis">chiayiensis</tp:taxon-name-part></tp:taxon-name></italic> are smaller (150–190 × 160–200 μm) and ascospores are hyaline and ellipsoidal to allantoid. <italic><tp:taxon-name><tp:taxon-name-part taxon-name-part-type="genus" reg="Iodosphaeria">Iodosphaeria</tp:taxon-name-part><tp:taxon-name-part taxon-name-part-type="species" reg="thailandica">thailandica</tp:taxon-name-part></tp:taxon-name></italic> is the first report of <italic><tp:taxon-name><tp:taxon-name-part taxon-name-part-type="genus" reg="Iodosphaeria">Iodosphaeria</tp:taxon-name-part></tp:taxon-name></italic> from Thailand.</p></tp:treatment-sec></tp:taxon-treatment>
